# Supplementary material for: Mannose receptor‐derived peptides neutralize pore‐forming toxins and reduce inflammation and development of pneumococcal disease
Source: EMBO Mol Med. 2020 Sep 28;12(11):e12695. doi: 10.15252/emmm.202012695 (PMC7645366; doi:10.15252/emmm.202012695)
Supplement: Supplementary file 6 — Movie EV4 [file EMMM-12-e12695-s006.zip]

Archive with 5 entries (4 files):
- Movie EV4.mov
- __MACOSX/
- __MACOSX/._Movie EV4.mov
- Movie EV4.docx
- __MACOSX/._Movie EV4.docx
