# Supplementary material for: Mannose receptor‐derived peptides neutralize pore‐forming toxins and reduce inflammation and development of pneumococcal disease
Source: EMBO Mol Med. 2020 Sep 28;12(11):e12695. doi: 10.15252/emmm.202012695 (PMC7645366; doi:10.15252/emmm.202012695)
Supplement: Supplementary file 17 — Source Data Figure 3 [file EMMM-12-e12695-s016.zip › Fig. 3 source data.xlsx]

## Sheet: Fig. 3A
ELISA_PLY binding to MRC1 peptides
Concentrations[uM]		P2+PLY		P3+PLY		P2+BSA		P3+BSA		CP1+PLY		CP2+PLY
0.5		0.4238	0.3704	0.4276	0.3604	0.0669	0.1452	0.0669	0.1452	0.0946	0.135	0.0937	0.1337
0.25		0.2822	0.4256	0.239	0.386	0.0686	0.1191	0.0715	0.0758	0.0799	0.0806	0.0793	0.0828
0.125		0.1338	0.2904	0.1372	0.2382	0.0745	0.0978	0.0677	0.0689	0.0673	0.0655	0.0677	0.0689
0		0.0752	0.0776	0.0738	0.0796	0.0673	0.0655	0.0618	0.0665	0.0371	0.0371	0.0368	0.0384
Values indicate absorbance at 450 nm

## Sheet: Fig. 3B
Hemolysis assay of purified PLY and MRC1 peptides
Conc (uM)	MRCP2+PLY				MRCP3+PLY				Scrambled P2+PLY				CP2 (control)+PLY
	n=1	n=2	n=3	n=4	n=1	n=2	n=3	n=4	n=1	n=2	n=3	n=4	n=1	n=2	n=3	n=4
0	100	100	100	100	100	100	100	100	100	100	100	100	100	100	100	100
1	72.34	73.07	70.24	70.61	76.63	70.35	75.86	76.05	102.2	103.65	88.95	87.52	89.9746	98.839	96.3	106.6
10	58.56	58.38	57.74	56.27	64.61	63.28	60.65	54.07	100.56	97.24	88.54	87.96	89.8814	105.754	94.92	101.8
100	46.05	46.23	55.28	52.16	52.28	46.11	60.9	58.7	101.11	102.01	88.99	87.96	98.2119	88.0932	94.44	89.92
1000	40.49	34.39	42.86	37.27	46.41	34.45	46.72	39.11	98.93	95.49	88.69	91.56	90.339	91.2712	88.9	90.3
Values represent %hemolysis relative to toxin alone

## Sheet: Fig. 3C
LDH cytotoxicity assay_THP1 macrophages_purified toxins plus MRC1 peptides
	Toxin alone				CP2				P2				P3				CHO				Scrambled P2				Unt
PLY	86.82	80.73	87.36	82.92	81.8	77.91	76.4	79.74	52.47	50.12	52.81	49.35	54.41	54.36	52.13	67.02	35.29	27.36	42.05	42.16	86.82	80.73	79.97	82.61	3.62	3.44	5.25	5.54
LLO	78.12	92.89	94.08	97.4	87.32	93.96	95.04	97.4	50.96	55.95	54.18	52.24	63.43	63.54	49.17	66.75	42.88	43.52	31.62	53.89	79.27	87.32	93.24	95.97	3.62	3.44	5.25	5.54
SLO	87.51	93.16	94.05	95.53	95.11	93.16	84.76	86.46	51.13	60.7	49.17	44.25	63.43	54.43	51.38	51.41	23.32	22.41	31.91	33.12	94.97	90.7	95.53	89.17	3.62	3.44	5.25	5.54
Values represent % cytotoxicity relative to positive control (lysis buffer)

## Sheet: Fig. 3E
Hemolytic activity of S.pneumoniae strain T4 plus peptides
CFU/ml	T4			T4+P2			T4+CP2			T4Δply
100000000	58.5	62	61.6	32	30.8	19.1	46.9	56.2	52.6	0	4.6	4.9
50000000	42	40.9	50.9	15.6	19.9	19.6	48.2	53	36.5	-0.1	4.6	4.6
25000000	-0.2	4.1	4.3	0.2	4.4	20	-6	4.6	4.1	-0.7	4.7	-2.7
12500000	-5.5	4.7	4.7	-0.7	4.6	4.6	0	4.6	4.6	-0.4	0.2	-3.3
625000	0	4.7	4.9	-0.4	4.5	4.7	0	4.5	4.5	-0.2	-1.2	0
312500	-7.6	0.2	-3.3	-0.1	4	4.3	-0.3	4.2	4.8	0	-2.7	0.2
Values represent %hemolytic activity relative to positive control (0.1% Triton X)
