# Supplementary material for: Mannose receptor‐derived peptides neutralize pore‐forming toxins and reduce inflammation and development of pneumococcal disease
Source: EMBO Mol Med. 2020 Sep 28;12(11):e12695. doi: 10.15252/emmm.202012695 (PMC7645366; doi:10.15252/emmm.202012695)
Supplement: Supplementary file 18 — Source Data Figure 4 [file EMMM-12-e12695-s017.zip › Fig. 4/Fig. 4 source data.xlsx]

## Sheet: Fig. 4A
IL-8 levels (pg/ml) in THP-1 macrophages
	Toxin alone			P2(100uM)			CP2(100uM)			CHO(100uM)			P3(100uM)				Uninfected
PLY	724.2	729.3	719.9	444.1	322.5	197.9	675.7	719.5	700.6	104	72.9	80.5	541.2	542.8	562.8	44.6	35.5	44.6
LLO	772.7	818.4	834.6	437.8	441.8	448.5	761.9	762.6	741.9	112.8	87.2	126.9	459.3	441.7	428.6	44.6	35.5	44.6
SLO	709.8	756.7	662.4	426.5	475.1	490.7	668.1	752	739.3	79.6	72.8	144.9	449.7	413.3	365.7	44.6	35.5	44.6
Values indicate IL-8 in pg/ml

## Sheet: Fig. 4D
Viable CFU counts_bacterial invasion assay_lung epithelium models+pneumo_plus MRC1 peptides_2h
MOI 10
Input	Colonies at 1000X dil			Mean		CFU/ml	CFU/ml*106
T4	62	60	55	59		5900000	5.9
T4deltaPLY	61	55	58	58		5800000	5.8
n=3 biological replicates
	Mean Colonies at 100X dil
	n=1	n=2	n=3		CFU/ml	CFU/ml*105
T4 alone	34.6	40.6	22.6		346000	3.46
T4deltaPLY	11.3	10.3	18		113000	1.13
T4+P2	13.3	15.3	15		133000	1.33
T4+CP2	24.6	32.6	21.6		246000	2.46
T4+anti-Ply	12.5	11.5	12		125000	1.25
% entry bacteria= (bacteria uptaken/Input)*100
T4 alone	5.86441	6.88136	3.83051
T4deltaPLY	1.94828	1.77586	3.10345
T4+P2	2.25424	2.59322	2.54237
T4+CP2	4.16949	5.52542	3.66102
T4+anti-Ply	2.11864	1.94915	2.0339

## Sheet: Fig. 4E
Viable intracellular bacteria_CFU counts_DCs+pneumo+MRC1 peptides
Input	Colonies at 1000X dil	CFU/ml		CFU/ml*106
T4	50	5000000		5
D39	49	4900000		4.9
DCs+T4 infected
	Colonies at 100X dil			Mean colonies	CFU/ml	CFU/ml*105		CFU/ml*105
	Exp1	Exp 2	Exp 3					Exp1	Exp 2	Exp 3
T4 only	35	30	32	32.5	325000	3.25		3.5	3	3.2
CP2+T4	32	35	34	33.5	335000	3.35		3.2	3.5	3.4
P2+T4	17	21	19	19	190000	1.9		1.7	2.1	1.9
α-Ply+T4	21	15	17	18	180000	1.8		2.1	1.5	1.7
CytD+T4	4	5	4	4.5	45000	0.45		0.4	0.5	0.4
DCs+D39 infected
	Colonies at 100X dil			Mean colonies	CFU/ml	CFU/ml*105		CFU/ml*105
	Exp1	Exp 2	Exp 3
D39 only	34	32	33	33	330000	3.3		Exp1	Exp 2	Exp 3
CP2+D39	26	30	28	28	280000	2.8		3.4	3.2	3.3
P2+D39	13	15	14	14	140000	1.4		2.6	3	2.8
α-Ply+D39	9	12	10	5.5	55000	0.55		1.3	1.5	1.4
CytD+D39	6	5	4	10.5	105000	1.05		0.6	0.5	1
								0.9	1.2	0.4

## Sheet: Fig. 4G
% bacteria colocalized with MRC1 and LC3B
% bacteria colocalized	S.pneumoniae T4R		T4R+CP2		T4R+P2		T4RΔply
MRC-1	84	80	82	76	30	24	4	10
LC3B	20	16	24	18	70	76	96	90
% colocalization with MRC-1 and LC3B
n=50 bacteria
S.pneumoniae T4R
		MRC-1		LC3B				%MRC-1			%LC3B
Infected only	42	40		10	8			84	80		20	16
P2	15	12		35	38			30	24		70	76
CP2	41	38		12	9			82	76		24	18
S.pneumoniae T4RΔply
Infected only	2	5		48	45			4	10		96	90
P2	3	4		47	46			6	8		94	92
CP2	8	5		42	45			16	10		84	90
