# Supplementary material for: Mannose receptor‐derived peptides neutralize pore‐forming toxins and reduce inflammation and development of pneumococcal disease
Source: EMBO Mol Med. 2020 Sep 28;12(11):e12695. doi: 10.15252/emmm.202012695 (PMC7645366; doi:10.15252/emmm.202012695)
Supplement: Supplementary file 19 — Source Data Figure 5 [file EMMM-12-e12695-s018.zip]

Archive with 1 entries (1 files):
- Fig. 5 source data.xlsx
