# Supplementary material for: Mannose receptor‐derived peptides neutralize pore‐forming toxins and reduce inflammation and development of pneumococcal disease
Source: EMBO Mol Med. 2020 Sep 28;12(11):e12695. doi: 10.15252/emmm.202012695 (PMC7645366; doi:10.15252/emmm.202012695)
Supplement: Supplementary file 19 — Source Data Figure 5 [file EMMM-12-e12695-s018.zip › Fig. 5 source data.xlsx]

## Sheet: Fig. 5A
Zebrafish survival experiment
Hours	Control	T4	T4Δply
24	1	1	1
24	1	1	1
24	1	1	1
24	1	1	1
24	1	1	1
24	1	1	1
24	1	1	1
24	1	1	1
24	1	1	1
24	1	1	1
24	1	1	1
24	1	1	1
24	1	1	1
24	1	1	1
24	1	1	1
24	1	1	1
24	1	1	1
24	1	1	1
24	1	1	1
24	1	1	1
24	1	1	1
24	1	1	1
24	1	1	1
24	1	1	1
24	1	1	1
24	1	1	1
24	1	1	1
24	1	1	1
24	1	1	1
24	1	1	1
24	1	1	1
24	1	1	1
24	1	1	1
24	1	1	1
24	1	1	1
24	1	1	1
24	1	1	1
24	1	1	1
24	1	1	1
24	1	1	1
24	1	1	1
24	1	1	1
24	1	1	1
24	1	1	1
24	1	1	1
24	1	1	1
24	1	1	1
24	1	1	1
24	1	1	1
24	1	1	1
24	0	1	1
24	0	1	1
24	0	1	1
24	0	1	1
24	0	1	1
24	0	1	1
24	0	1	1
24	0	1	1
24	0	1	1
24	0	1	1
24	0	1	1
24	0	1	1
24	0	1	1
24	0	1	1
24	0	1	1
24	0	1	1
24	0	1	1
24	0	1	0
24	0	1	0
24	0	1	0
24	0	1	0
24	0	1	0
24	0	1	0
24	0	1	0
24	0	1	0
24	0	1	0
24	0	1	0
24	0	1	0
24	0	1	0
24	0	1	0
24	0	1	0
24	0	1	0
24	0	1	0
24	0	1	0
24	0	1	0
24	0	0	0
24	0	0	0
24	0	0	0
24	0	0	0
24	0	0	0
24	0	0	0
24	0	0	0
24	0	0	0
24	0	0	0
24	0	0	0
24	0	0	0
24	0	0	0
24	0	0	0
24	0	0	0
24	0	0	0
24	0	0	0
24	0	0	0
24	0	0	0
24	0	0	0
24	0	0	0
24	0	0	0
24	0	0	0
24	0	0	0
24	0	0	0
24	0	0	0
24	0	0	0
24	0	0	0
24	0	0	0
24	0	0	0
24	0	0	0
24	0	0	0
24	0	0	0
24	0	0	0
24	0	0	0
24	0	0	0
24	0	0	0
24	0	0	0
24	0	0	0
24	0	0	0
24	0	0	0
24	0	0	0
24	0	0	0
24	0	0	0
24	0	0	0
24	0	0	0
24	0	0	0
24	0	0	0
24	0	0	0
24	0	0	0
24	0	0	0
24	0	0	0
24	0	0	0
24	0	0	0
24	0	0	0
24	0	0	0
24	0	0	0
24	0	0	0
24	0	0	0
24	0	0	0
24	0	0	0
24	0	0	0
24	0	0	0
24	0	0	0
24	0	0	0
24	0	0	0
24	0	0	0
24	0	0	0
24	0	0	0
24	0	0	0
24	0	0	0
24	0	0	0
24	0	0	0
24	0	0	0
24	0	0	0
24	0	0	0
24	0	0	0
24	0	0	0
24	0	0	0
24	0	0	0
24	0	0	0
24	0	0	0
24	0	0	0
24	0	0	0
24	0	0	0
24	0	0	0
24	0	0	0
24	0	0	0
24	0	0	0
24	0	0	0
24	0	0	0
24	0	0	0
24	0	0	0
24	0	0	0
24	0	0	0
24	0	0	0
24	0	0	0
24	0	0	0
24	0	0	0
24	0	0	0
24	0	0	0
24	0	0	0
24	0	0	0
24	0	0	0
24	0	0	0
24	0	0	0
24	0	0	0
24	0	0	0
24	0	0	0
24	0	0	0
24	0	0	0
24	0	0	0
24	0	0	0
24	0	0	0
24		0	0
24		0	0
24		0	0
24		0	0
24		0	0
24		0	0
24		0	0
24		0	0
24		0	0
24		0	0
24		0	0
24		0	0
24		0	0
24		0	0
24		0	0
24		0	0
24		0	0
24		0	0
24		0	0
24		0	0
24		0	0
24		0	0
24		0	0
24		0	0
24		0	0
24		0	0
24		0	0
24		0	0
24		0	0
24		0	0
24		0	0
24		0	0
24		0	0
24		0	0
24		0	0
24		0	0
24		0	0
24		0	0
24		0	0
24		0	0
24		0	0
24		0	0
24		0	0
24		0	0
24		0	0
24		0	0
24		0	0
24		0	0
24		0	0
24		0	0
24		0	0
24		0	0
24		0	0
24		0	0
24		0	0
24		0	0
24		0	0
24		0	0
24		0	0
24		0	0
24		0	0
24		0	0
24		0	0
24		0	0
24		0	0
24		0	0
24		0	0
24		0	0
24		0	0
24		0	0
24		0	0
24		0	0
24		0	0
24		0	0
24		0	0
24		0	0
24		0	0
24			0
24			0
24			0
24			0
24			0
24			0
24			0
24			0
24			0
24			0
24			0
24			0
24			0
24			0
24			0
24			0
24			0
24			0
24			0
24			0
24			0
24			0
24			0
24			0
24			0
24			0
24			0
24			0
24			0
48	1	1	1
48	0	1	1
48	0	1	1
48	0	1	1
48	0	1	1
48	0	1	1
48	0	1	1
48	0	1	1
48	0	1	1
48	0	1	1
48	0	1	1
48	0	1	1
48	0	1	1
48	0	1	1
48	0	1	1
48	0	1	1
48	0	1	1
48	0	1	1
48	0	1	1
48	0	1	1
48	0	1	1
48	0	1	1
48	0	1	1
48	0	1	1
48	0	1	1
48	0	1	1
48	0	1	1
48	0	1	1
48	0	1	1
48	0	1	1
48	0	1	1
48	0	1	1
48	0	1	1
48	0	1	1
48	0	1	1
48	0	1	1
48	0	1	1
48	0	1	1
48	0	1	1
48	0	1	1
48	0	1	1
48	0	1	1
48	0	1	1
48	0	1	1
48	0	1	1
48	0	1	1
48	0	1	1
48	0	1	1
48	0	1	1
48	0	1	1
48	0	1	1
48	0	1	1
48	0	1	1
48	0	1	1
48	0	1	1
48	0	1	1
48	0	1	1
48	0	1	1
48	0	1	1
48	0	1	1
48	0	1	1
48	0	1	1
48	0	1	0
48	0	1	0
48	0	1	0
48	0	1	0
48	0	1	0
48	0	1	0
48	0	1	0
48	0	1	0
48	0	1	0
48	0	1	0
48	0	1	0
48	0	1	0
48	0	1	0
48	0	1	0
48	0	1	0
48	0	1	0
48	0	1	0
48	0	1	0
48	0	1	0
48	0	1	0
48	0	1	0
48	0	1	0
48	0	1	0
48	0	1	0
48	0	1	0
48	0	0	0
48	0	0	0
48	0	0	0
48	0	0	0
48	0	0	0
48	0	0	0
48	0	0	0
48	0	0	0
48	0	0	0
48	0	0	0
48	0	0	0
48	0	0	0
48	0	0	0
48	0	0	0
48	0	0	0
48	0	0	0
48	0	0	0
48	0	0	0
48	0	0	0
48	0	0	0
48	0	0	0
48	0	0	0
48	0	0	0
48	0	0	0
48	0	0	0
48	0	0	0
48	0	0	0
48	0	0	0
48	0	0	0
48	0	0	0
48	0	0	0
48	0	0	0
48	0	0	0
48	0	0	0
48	0	0	0
48	0	0	0
48	0	0	0
48	0	0	0
48	0	0	0
48	0	0	0
48	0	0	0
48	0	0	0
48	0	0	0
48	0	0	0
48	0	0	0
48	0	0	0
48	0	0	0
48	0	0	0
48	0	0	0
48	0	0	0
48	0	0	0
48	0	0	0
48	0	0	0
48	0	0	0
48	0	0	0
48	0	0	0
48	0	0	0
48	0	0	0
48		0	0
48		0	0
48		0	0
48		0	0
48		0	0
48		0	0
48		0	0
48		0	0
48		0	0
48		0	0
48		0	0
48		0	0
48		0	0
48		0	0
48		0	0
48		0	0
48		0	0
48		0	0
48		0	0
48		0	0
48		0	0
48		0	0
48		0	0
48		0	0
48		0	0
48		0	0
48		0	0
48		0	0
48		0	0
48		0	0
48		0	0
48		0	0
48		0	0
48		0	0
48			0
48			0
48			0
48			0
48			0
48			0
48			0
48			0
48			0
48			0
48			0
48			0
48			0
48			0
48			0
48			0
48			0
48			0
48			0
48			0
48			0
48			0
48			0
48			0
48			0
48			0
48			0
48			0
48			0
48			0
48			0
48			0
48			0
48			0
48			0
48			0
48			0
48			0
48			0
48			0
48			0
48			0
48			0
48			0
48			0
48			0
48			0
48			0
72	1	0	1
72	0	0	1
72	0	0	1
72	0	0	1
72	0	0	1
72	0	0	0
72	0	0	0
72	0	0	0
72	0	0	0
72	0	0	0
72	0	0	0
72	0	0	0
72	0	0	0
72	0	0	0
72	0	0	0
72	0	0	0
72	0	0	0
72	0	0	0
72	0	0	0
72	0	0	0
72	0	0	0
72	0	0	0
72	0	0	0
72	0	0	0
72	0	0	0
72	0	0	0
72	0	0	0
72	0	0	0
72	0	0	0
72	0	0	0
72	0	0	0
72	0	0	0
72	0	0	0
72	0	0	0
72	0	0	0
72	0	0	0
72	0	0	0
72	0	0	0
72	0	0	0
72	0	0	0
72	0	0	0
72	0	0	0
72	0	0	0
72	0	0	0
72	0	0	0
72	0	0	0
72	0	0	0
72	0	0	0
72	0	0	0
72	0	0	0
72	0	0	0
72	0	0	0
72	0	0	0
72	0	0	0
72	0	0	0
72	0	0	0
72	0	0	0
72	0	0	0
72	0	0	0
72	0	0	0
72	0	0	0
72	0	0	0
72	0	0	0
72	0	0	0
72	0	0	0
72	0	0	0
72	0	0	0
72	0	0	0
72	0	0	0
72	0	0	0
72	0	0	0
72	0	0	0
72	0	0	0
72	0	0	0
72	0	0	0
72	0	0	0
72	0	0	0
72	0	0	0
72	0	0	0
72	0	0	0
72	0	0	0
72	0	0	0
72	0	0	0
72	0		0
72	0		0
72	0		0
72	0		0
72	0		0
72	0		0
72	0		0
72	0		0
72	0		0
72	0		0
72	0		0
72	0		0
72	0		0
72	0		0
72	0		0
72	0		0
72	0		0
72	0		0
72	0		0
72	0		0
72	0		0
72	0		0
72	0		0
72	0		0
72	0		0
72	0		0
72	0		0
72	0		0
72	0		0
72	0		0
72	0		0
72	0		0
72	0		0
72	0		0
72	0		0
72	0		0
72	0		0
72	0		0
72	0		0
72	0		0
72	0		0
72	0		0
72	0		0
72	0		0
72	0		0
72	0		0
72	0		0
72	0		0
72	0		0
72	0		0
72	0		0
72	0		0
72	0		0
72	0		0
72	0		0
72	0		0
72	0		0
72	0		0
72			0
72			0
72			0
72			0
72			0
72			0
72			0
72			0
72			0
72			0
72			0
72			0
72			0
72			0
72			0
72			0
96	0	1	1
96	0	1	1
96	0	1	1
96	0	0	0
96	0	0	0
96	0	0	0
96	0	0	0
96	0	0	0
96	0	0	0
96	0	0	0
96	0	0	0
96	0	0	0
96	0	0	0
96	0	0	0
96	0	0	0
96	0	0	0
96	0	0	0
96	0	0	0
96	0	0	0
96	0	0	0
96	0	0	0
96	0	0	0
96	0	0	0
96	0	0	0
96	0	0	0
96	0	0	0
96	0	0	0
96	0	0	0
96	0	0	0
96	0	0	0
96	0	0	0
96	0	0	0
96	0	0	0
96	0	0	0
96	0	0	0
96	0	0	0
96	0	0	0
96	0	0	0
96	0	0	0
96	0	0	0
96	0	0	0
96	0	0	0
96	0	0	0
96	0	0	0
96	0	0	0
96	0	0	0
96	0	0	0
96	0	0	0
96	0	0	0
96	0	0	0
96	0	0	0
96	0	0	0
96	0	0	0
96	0	0	0
96	0	0	0
96	0	0	0
96	0	0	0
96	0	0	0
96	0	0	0
96	0	0	0
96	0	0	0
96	0	0	0
96	0	0	0
96	0	0	0
96	0	0	0
96	0	0	0
96	0	0	0
96	0	0	0
96	0	0	0
96	0	0	0
96	0	0	0
96	0	0	0
96	0	0	0
96	0	0	0
96	0	0	0
96	0		0
96	0		0
96	0		0
96	0		0
96	0		0
96	0		0
96	0		0
96	0		0
96	0		0
96	0		0
96	0		0
96	0		0
96	0		0
96	0		0
96	0		0
96	0		0
96	0		0
96	0		0
96	0		0
96	0		0
96	0		0
96	0		0
96	0		0
96	0		0
96	0		0
96	0		0
96	0		0
96	0		0
96	0		0
96	0		0
96	0		0
96	0		0
96	0		0
96	0		0
96	0		0
96	0		0
96	0		0
96	0		0
96	0		0
96	0		0
96	0		0
96	0		0
96	0		0
96	0		0
96	0		0
96	0		0
96	0		0
96	0		0
96	0		0
96	0		0
96	0		0
96	0		0
96	0		0
96	0		0
96	0		0
96	0		0
96	0		0
96	0		0
96	0		0
96	0		0
96	0		0
96	0		0
96			0
96			0
96			0
96			0
96			0
96			0
96			0
96			0
96			0
1 indicates death recorded

## Sheet: Fig. 5B
Zebrafish survival experiment
Hours	Mock	T4	T4+CP2 (1nM)	T4+P2 (1nM)	T4+P2+NP(1nM)	T4+NPs (1nM)
24	1	1	1	1	1	1
24	1	1	1	1	1	1
24	1	1	1	1	1	1
24	1	1	1	1	1	1
24	1	1	1	1	1	1
24	1	1	1	1	1	1
24	1	1	1	1	1	1
24	1	1	1	1	1	1
24	1	1	1	1	1	1
24	1	1	1	1	1	1
24	1	1	1	1	1	1
24	1	1	1	1	1	1
24	1	1	1	1	1	1
24	1	1	1	1	1	1
24	1	1	1	1	1	1
24	1	1	1	1	1	1
24	1	1	1	1	1	0
24	1	1	1	1	0	0
24	1	1	1	1	0	0
24	1	1	1	1	0	0
24	1	1	1	1	0	0
24	1	1	1	1	0	0
24	1	1	1	1	0	0
24	1	1	1	1	0	0
24	1	1	1	1	0	0
24	1	1	1	1	0	0
24	0	1	1	0	0	0
24	0	1	1	0	0	0
24	0	1	1	0	0	0
24	0	1	1	0	0	0
24	0	1	1	0	0	0
24	0	1	0	0	0	0
24	0	1	0	0	0	0
24	0	1	0	0	0	0
24	0	1	0	0	0	0
24	0	1	0	0	0	0
24	0	1	0	0	0	0
24	0	1	0	0	0	0
24	0	0	0	0	0	0
24	0	0	0	0	0	0
24	0	0	0	0	0	0
24	0	0	0	0	0	0
24	0	0	0	0	0	0
24	0	0	0	0	0	0
24	0	0	0	0	0	0
24	0	0	0	0	0	0
24	0	0	0	0	0	0
24	0	0	0	0	0	0
24	0	0	0	0	0	0
24	0	0	0	0	0	0
24	0	0	0	0	0	0
24	0	0	0	0	0	0
24	0	0	0	0	0	0
24	0	0	0	0	0	0
24	0	0	0	0	0	0
24	0	0	0	0	0	0
24	0	0	0	0	0	0
24	0	0	0	0	0	0
24	0	0	0	0	0	0
24	0	0	0	0	0	0
24	0	0	0	0	0	0
24	0	0	0	0	0	0
24	0	0	0	0	0	0
24	0	0	0	0	0	0
24	0	0	0	0	0	0
24	0	0	0	0	0	0
24	0	0	0	0	0	0
24	0	0	0	0	0	0
24	0	0	0	0	0	0
24	0	0	0	0	0	0
24	0	0	0	0	0	0
24	0	0	0	0	0	0
24	0	0	0	0	0	0
24	0	0	0	0	0	0
24	0	0	0	0	0	0
24	0	0	0	0	0	0
24	0	0	0	0	0	0
24	0	0	0	0	0	0
24	0	0	0	0	0	0
24	0	0	0	0	0	0
24	0	0	0	0	0	0
24	0	0	0	0	0	0
24	0	0	0	0	0	0
24	0	0	0	0	0	0
24	0	0	0	0	0	0
24	0	0	0	0	0	0
24	0	0	0	0	0	0
24	0	0	0	0	0
24	0	0	0	0	0
24	0	0	0	0	0
24	0	0	0	0	0
24	0	0	0	0	0
24	0	0	0	0	0
24	0	0	0	0	0
24	0	0	0	0	0
24	0	0	0	0	0
24	0	0	0	0	0
24	0	0	0	0	0
24	0	0	0	0	0
24	0	0	0	0	0
24	0	0	0	0	0
24	0	0	0	0	0
24	0	0	0	0	0
24	0	0	0	0	0
24	0	0	0	0	0
24	0	0	0	0	0
24	0	0	0	0	0
24	0	0	0	0	0
24	0	0	0	0	0
24	0	0	0	0	0
24	0	0	0	0	0
24	0	0	0	0	0
24	0	0	0	0	0
24	0	0	0	0	0
24	0	0	0	0	0
24	0	0	0	0	0
24	0	0	0	0	0
24	0	0	0	0	0
24	0	0	0	0	0
24	0	0	0	0	0
24	0	0	0	0	0
24	0	0	0	0	0
24	0	0	0	0	0
24	0	0	0	0	0
24	0	0	0	0	0
24	0	0	0	0	0
24	0	0	0	0	0
24	0	0	0	0	0
24	0	0	0	0	0
24	0	0	0	0	0
24	0	0	0	0	0
24	0	0	0	0	0
24	0	0	0	0	0
24	0	0	0	0	0
24	0	0	0	0	0
24	0	0	0	0	0
24	0	0	0	0	0
24	0	0	0	0	0
24	0	0	0	0	0
24	0	0	0	0	0
24	0	0	0	0	0
24	0	0	0	0	0
24	0	0	0	0	0
24	0	0	0	0	0
24	0	0	0	0	0
24	0	0	0	0	0
24	0	0	0	0	0
24	0	0	0	0	0
24	0	0	0	0	0
24	0	0	0	0	0
24	0	0	0	0	0
24	0	0	0	0	0
24	0	0	0	0	0
24		0	0	0	0
24		0	0	0	0
24		0	0	0	0
24			0	0	0
24			0	0	0
24			0	0	0
24			0	0	0
24					0
24					0
24					0
24					0
24					0
48	1	1	1	1	1	1
48	0	1	1	1	1	1
48	0	1	1	1	1	1
48	0	1	1	1	1	1
48	0	1	1	1	1	1
48	0	1	1	1	1	1
48	0	1	1	1	1	1
48	0	1	1	1	1	1
48	0	1	1	1	1	1
48	0	1	1	1	1	1
48	0	1	1	1	1	1
48	0	1	1	1	1	1
48	0	1	1	1	1	1
48	0	1	1	1	1	1
48	0	1	1	1	1	1
48	0	1	1	1	1	1
48	0	1	1	1	1	1
48	0	1	1	1	1	1
48	0	1	1	1	1	1
48	0	1	1	1	1	1
48	0	1	1	1	1	1
48	0	1	1	1	1	1
48	0	1	1	1	1	1
48	0	1	1	1	1	1
48	0	1	1	1	1	1
48	0	1	1	1	1	1
48	0	1	1	1	1	1
48	0	1	1	1	1	1
48	0	1	1	1	1	1
48	0	1	1	1	1	1
48	0	1	1	1	1	1
48	0	1	1	1	1	1
48	0	1	1	1	1	1
48	0	1	1	1	1	1
48	0	1	1	1	1	0
48	0	1	1	1	1	0
48	0	1	1	0	1	0
48	0	1	1	0	1	0
48	0	1	1	0	1	0
48	0	1	1	0	0	0
48	0	1	1	0	0	0
48	0	1	1	0	0	0
48	0	1	1	0	0	0
48	0	1	1	0	0	0
48	0	1	1	0	0	0
48	0	1	1	0	0	0
48	0	1	1	0	0	0
48	0	1	1	0	0	0
48	0	1	1	0	0	0
48	0	1	1	0	0	0
48	0	1	1	0	0	0
48	0	0	1	0	0	0
48	0	0	1	0	0	0
48	0	0	1	0	0	0
48	0	0	1	0	0	0
48	0	0	1	0	0	0
48	0	0	1	0	0	0
48	0	0	1	0	0	0
48	0	0	1	0	0	0
48	0	0	1	0	0	0
48	0	0	1	0	0	0
48	0	0	1	0	0	0
48	0	0	1	0	0	0
48	0	0	1	0	0	0
48	0	0	1	0	0	0
48	0	0	1	0	0	0
48	0	0	1	0	0	0
48	0	0	1	0	0	0
48	0	0	0	0	0
48	0	0	0	0	0
48	0	0	0	0	0
48	0	0	0	0	0
48	0	0	0	0	0
48	0	0	0	0	0
48	0	0	0	0	0
48	0	0	0	0	0
48	0	0	0	0	0
48	0	0	0	0	0
48	0	0	0	0	0
48	0	0	0	0	0
48	0	0	0	0	0
48	0	0	0	0	0
48	0	0	0	0	0
48	0	0	0	0	0
48	0	0	0	0	0
48	0	0	0	0	0
48	0	0	0	0	0
48	0	0	0	0	0
48	0	0	0	0	0
48	0	0	0	0	0
48	0	0	0	0	0
48	0	0	0	0	0
48	0	0	0	0	0
48	0	0	0	0	0
48	0	0	0	0	0
48	0	0	0	0	0
48	0	0	0	0	0
48	0	0	0	0	0
48	0	0	0	0	0
48	0	0	0	0	0
48	0	0	0	0	0
48	0	0	0	0	0
48	0	0	0	0	0
48	0	0	0	0	0
48	0	0	0	0	0
48	0	0	0	0	0
48	0	0	0	0	0
48	0	0	0	0	0
48	0	0	0	0	0
48	0	0	0	0	0
48	0	0	0	0	0
48	0	0	0	0	0
48	0	0	0	0	0
48	0	0	0	0	0
48	0	0	0	0	0
48	0	0	0	0	0
48	0		0	0	0
48	0		0	0	0
48	0		0	0	0
48	0		0	0	0
48	0		0	0	0
48	0		0	0	0
48	0		0	0	0
48				0	0
48				0	0
48				0	0
48				0	0
48				0	0
48					0
48					0
48					0
48					0
48					0
48					0
48					0
48					0
48					0
48					0
48					0
48					0
48					0
48					0
72	1	1	0	1	1	0
72	0	1	0	0	0	0
72	0	0	0	0	0	0
72	0	0	0	0	0	0
72	0	0	0	0	0	0
72	0	0	0	0	0	0
72	0	0	0	0	0	0
72	0	0	0	0	0	0
72	0	0	0	0	0	0
72	0	0	0	0	0	0
72	0	0	0	0	0	0
72	0	0	0	0	0	0
72	0	0	0	0	0	0
72	0	0	0	0	0	0
72	0	0	0	0	0	0
72	0	0	0	0	0	0
72	0	0	0	0	0	0
72	0	0	0	0	0	0
72	0	0	0	0	0	0
72	0	0	0	0	0	0
72	0	0	0	0	0	0
72	0	0	0	0	0
72	0	0	0	0	0
72	0	0	0	0	0
72	0	0	0	0	0
72	0	0	0	0	0
72	0	0	0	0	0
72	0	0	0	0	0
72	0	0	0	0	0
72	0	0	0	0	0
72	0	0	0	0	0
72	0	0	0	0	0
72	0	0	0	0	0
72	0	0	0	0	0
72	0	0	0	0	0
72	0	0	0	0	0
72	0	0	0	0	0
72	0	0	0	0	0
72	0	0	0	0	0
72	0	0		0	0
72	0	0		0	0
72	0	0		0	0
72	0	0		0	0
72	0	0		0	0
72	0	0		0	0
72	0	0		0	0
72	0	0		0	0
72	0	0		0	0
72	0	0		0	0
72	0	0		0	0
72	0	0		0	0
72	0			0	0
72	0			0	0
72	0			0	0
72	0			0	0
72	0			0	0
72	0			0	0
72	0			0	0
72	0			0	0
72	0			0	0
72	0			0	0
72	0			0	0
72	0			0	0
72	0			0	0
72	0			0	0
72	0			0	0
72	0			0	0
72	0			0	0
72	0			0	0
72	0			0	0
72	0			0	0
72	0				0
72	0				0
72	0				0
72	0				0
72	0				0
72	0				0
72	0				0
72	0				0
72	0				0
72	0				0
72	0				0
72	0
72	0
72	0
72	0
72	0
72	0
72	0
72	0
72	0
72	0
72	0
72	0
72	0
72	0
72	0
72	0
72	0
72	0
72	0
72	0
72	0
96	0	0	0	0	0	0
96	0	0	0	0	0	0
96	0	0	0	0	0	0
96	0	0	0	0	0	0
96	0	0	0	0	0	0
96	0	0	0	0	0	0
96	0	0	0	0	0	0
96	0	0	0	0	0	0
96	0	0	0	0	0	0
96	0	0	0	0	0	0
96	0	0	0	0	0
96	0	0	0	0	0
96	0	0	0	0	0
96	0	0	0	0	0
96	0	0	0	0	0
96	0	0	0	0	0
96	0	0	0	0	0
96	0	0	0	0	0
96	0	0	0	0	0
96	0	0	0	0	0
96	0	0	0	0	0
96	0	0	0	0	0
96	0	0	0	0	0
96	0	0	0	0	0
96	0	0	0	0	0
96	0	0	0	0	0
96	0	0	0	0	0
96	0	0		0	0
96	0	0		0	0
96	0	0		0	0
96	0	0		0	0
96	0			0	0
96	0			0	0
96	0			0	0
96	0			0	0
96	0			0	0
96	0			0	0
96	0			0	0
96	0			0	0
96	0			0	0
96	0			0	0
96	0			0	0
96	0			0	0
96	0			0	0
96	0			0	0
96	0			0	0
96	0			0	0
96	0			0	0
96	0			0	0
96	0				0
96	0				0
96	0				0
96	0				0
96	0				0
96	0				0
96	0				0
96	0				0
96	0				0
96	0				0
96	0				0
96	0				0
96	0
96	0
96	0
96	0
96	0
96	0
96	0
96	0
96	0
96	0
96	0
96	0
96	0
96	0
96	0
96	0
96	0
96	0
96	0
96	0
96	0
96	0
96	0
1 indicates death recorded

## Sheet: Fig. 5C
Mouse survival	Time (coded)	TIGR4	TIGR4ply	TIGR4 + P2	TIGR4 + NPs	TIGR4 + P2 + NPs	PBS
Mouse 1	4	1
Mouse 2	4	1
Mouse 3	4	1
Mouse 4	4	1
Mouse 5	4	1
Mouse 6	4	1
Mouse 7	4	1
Mouse 8	4	1
Mouse 9	4	1
mouse 10	4	1
Mouse 1	4		1
Mouse 2	5		1
Mouse 3	5		1
Mouse 4	4		1
Mouse 5	5		1
Mouse 6	4		1
Mouse 7	4		1
Mouse 8	5		1
Mouse 9	6		1
Mouse 10	6		1
Mouse 1	4			1
Mouse 2	4			1
Mouse 3	5			1
Mouse 4	6			0
Mouse 5	4			1
Mouse 6	4			1
Mouse 7	4			1
Mouse 8	4			1
Mouse 9	4			1
Mouse 10	5			1
Mouse 1	6				1
Mouse 2	5				1
Mouse 3	4				1
Mouse 4	5				1
Mouse 5	4				1
Mouae 6	4				1
Mouse 7	4				1
Mouse 8	5				1
Mouse 9	5				1
Mouse 10	5				1
Mouse 1	6					0
Mouse 2	4					1
Mouse 3	6					0
Mouse 4	6					1
Mouse 5	4					0
Mouse 6	4					1
Mouse 7	4					1
Mouse 8	5					1
Mouse 9	6					0
Mouse 10	6					0
Mouse 1	6						0
Mouse 2	6						0
Mouse 3	6						0
Mouse 4	6						0
Mouse 5	6						0
Mouse 6	6						0
Mouse 7	6						0
Mouse 8	6						0
1 indicates death recorded
Coded time	Actual time point
4	Day 2 late check
5	Day 3 early check
6	Day 3 late check

## Sheet: Fig. 5D
CFU/ml in mouse lung homogenates
	T4	T4∆ply	T4+P2	T4+P2-NPs	T4+NPs alone
Mouse 1	340000000	180000000	160000000	220000	280000000
Mouse 2	360000000	260000000	160000000	15000000	260000000
Mouse 3	310000000	200000000	160000000	90000	250000000
Mouse 4	280000000	170000000	180000000	130000	230000000
Mouse 5	310000000	150000000	100000000	16000000	210000000
Mouse 6	300000000	18000000	26000000	15000000	210000000
Mouse 7	290000000	12000000	25000000	11000000	240000000
Mouse 8	280000000	13000000	17000000	14000000	290000000
Mouse 9	290000000	20000000	17000000	1900000	150000000
Mouse 10	290000000	13000000	10000000	1400000	280000000

## Sheet: Fig. 5E
TNF-a levels in lung (pg/ml)
PBS	T4	T4Δply	T4+P2	T4+P2-NPs	T4+NPs alone
0	1779.09	605	263.182	77.5	1977.39
0	1147.16	594.886	645.909	895	896.136
0	830.795	322.954	377.5	N.D.	270.682
0	1196.48	593.636	853.636	N.D.	954.773
0	801.136	135.568	703.864	489.773	880.114
0	1092.63	716.58	679.08	368.03	918.95
0	1045.92	781.97	828.95	279.34	1648.68
0	767.89	531.58	612.89	526.32	1134.87
0	965.13	497.76	782.63	261.05	1021.97
0	1061.71	751.18	757.37	137.11	656.32

## Sheet: Fig. 5F
IL-12 levels (pg/ml) in mouse lung homogenates
PBS	T4	T4Δply	T4+P2	T4+P2-NPs	T4+NPs alone
1243.75	11626.2	4167.5	4502.5	3331.25	7176.25
1640	7720	4818.75	3606.25	5451.25	6637.5
2523.75	9427.5	3800	5321.25	1993.75	9838.75
2682.5	6208.75	3090	8600	1263.75	6322.5
2510	12855	3030	7346.25	4207.5	8020
2227.5	7902.5	3867.5	6002.5	5235	9067.5
2092.5	6580	5312.5	5505	6622.5	8045
2782.5	10017.5	3282.5	3275	7595	8402.5
0	6977.5	3920	4967.5	2737.5	5862.5
0	8402.5	6642.5	8335	2090	12565
